# Supplementary material for: Comparative Analysis of Qualitative and Bioactive Compounds of Whole and Refined Flours in Durum Wheat Grains with Different Year of Release and Yield Potential
Source: Plants (Basel). 2023 Mar 17;12(6):1350. doi: 10.3390/plants12061350 (PMC10053801; doi:10.3390/plants12061350)
Supplement: Supplementary file 1 [file plants-12-01350-s001.zip]

Archive with 1 entries (1 files):
- plants-2229551-supplementary.pdf
